# Supplementary material for: A Systematic Review and Narrative Synthesis of Cognitive Training in the Treatment of Mental Illness and Substance Use Disorder
Source: J Clin Med. 2024 Jul 25;13(15):4348. doi: 10.3390/jcm13154348 (PMC11312778; doi:10.3390/jcm13154348)
Supplement: Supplementary file 1 [file jcm-13-04348-s001.zip]

Archive with 1 entries (1 files):
- jcm-3055559-supplementary.pdf
